# Supplementary material for: Newfangled Topical Film-Forming Solution for Facilitated Antifungal Therapy: Design, Development, Characterization, and In Vitro Evaluation
Source: Polymers (Basel). 2023 Feb 17;15(4):1003. doi: 10.3390/polym15041003 (PMC9961451; doi:10.3390/polym15041003)
Supplement: Supplementary file 1 [file polymers-15-01003-s001.zip]

Archive with 1 entries (1 files):
- polymers-2135270-supplementary.pdf
